# Supplementary material for: The Bio-Persistence of Reversible Inflammatory, Histological Changes and Metabolic Profile Alterations in Rat Livers after Silver/Gold Nanorod Administration
Source: Nanomaterials (Basel). 2021 Oct 9;11(10):2656. doi: 10.3390/nano11102656 (PMC8538332; doi:10.3390/nano11102656)
Supplement: Supplementary file 1 [file nanomaterials-11-02656-s001.zip]

Archive with 1 entries (1 files):
- nanomaterials-1384642-supplementary.pdf
